# Supplementary material for: Associations of Total Body Fat Mass and Skeletal Muscle Index with All-Cause and Cancer-Specific Mortality in Cancer Survivors
Source: Cancers (Basel). 2023 Feb 8;15(4):1081. doi: 10.3390/cancers15041081 (PMC9953880; doi:10.3390/cancers15041081)
Supplement: Supplementary file 1 [file cancers-15-01081-s001.zip]

Archive with 1 entries (1 files):
- cancers-2151246-supplementary.pdf
